# Supplementary material for: Developmental milestones and cognitive trajectories in school-aged children with 16p11.2 deletion
Source: J Neurodev Disord. 2025 Jun 19;17:33. doi: 10.1186/s11689-025-09615-7 (PMC12178036; doi:10.1186/s11689-025-09615-7)
Supplement: Supplementary file 2 — Additional file 2: Supplementary Table 1. Descriptive statistics WISC-V FSIQ scores across subgroups based on potential confounding factors [file 11689_2025_9615_MOESM2_ESM.xlsx]

## Sheet: Sheet1
Inheritance pattern	De novo
	N	3
	Average (SD)	63 (11)
	Median	68
	Range	51 – 71
	Inherited
	N	10
	Average (SD)	73 (13)
	Median	76
	Range	45 – 89
ASD diagnosis	ASD
	N	9
	Average (SD)	70 (11)
	Median	74
	Range	51 – 83
	No ASD
	N	11
	Average (SD)	72 (15)
	Median	73
	Range	45 – 91
ADHD diagnosis	ADHD
	N	7
	Average (SD)	66 (15)
	Median	65
	Range	45 – 86
	No ADHD
	N	14
	Average (SD)	74 (11)
	Median	76
	Range	54 – 91
Sex	Female
	N	13
	Average (SD)	68 (14)
	Median	71
	Range	45 – 89
	Male
	N	8
	Average (SD)	77 (9)
	Median	75
	Range	65 – 91
