# Supplementary material for: Developmental milestones and cognitive trajectories in school-aged children with 16p11.2 deletion
Source: J Neurodev Disord. 2025 Jun 19;17:33. doi: 10.1186/s11689-025-09615-7 (PMC12178036; doi:10.1186/s11689-025-09615-7)
Supplement: Supplementary file 3 — Additional file 3: Supplementary Table 2. Descriptive statistics WISC-V Primary Index Scales and one Ancillary Index Scale [file 11689_2025_9615_MOESM3_ESM.xlsx]

## Sheet: Sheet1
WISC-V five Primary Index Scales	Verbal Comprehension Index (VCI)
	N	21
	Average (SD)	77 (15)
	Median	76
	Range	45 – 106
	Visual Spatial Index (VSI)
	N	23
	Average (SD)	81 (15)
	Median	84
	Range	49 – 102
	Fluid Reasoning Index (FRI)
	N	23
	Average (SD)	78 (13)
	Median	76
	Range	55 – 103
	Working Memory Index (WMI)
	N	21
	Average (SD)	74 (9)
	Median	74
	Range	55 – 91
	Processing Speed Index (PSI)
	N	22
	Average (SD)	74 (16)
	Median	78
	Range	49 – 103
WISC-V Ancillary Index Scale	Nonverbal Index (NVI)
	N	23
	Average (SD)	73 (14)
	Median	75
	Range	50 – 94
