# Supplementary material for: Developmental milestones and cognitive trajectories in school-aged children with 16p11.2 deletion
Source: J Neurodev Disord. 2025 Jun 19;17:33. doi: 10.1186/s11689-025-09615-7 (PMC12178036; doi:10.1186/s11689-025-09615-7)
Supplement: Supplementary file 4 — Additional file 4: Supplementary Table 3. Counts of Index level pairwise difference comparisons [file 11689_2025_9615_MOESM4_ESM.xlsx]

## Sheet: Sheet1
Counts of Index level pairwise difference comparisons (out of 10)	Frequency	Proportion
1 significant pairwise difference	3/19	0.16
2 significant pairwise differences	1/19	0.05
3 significant pairwise differences	3/19	0.16
4 significant pairwise differences	2/19	0.1
5 significant pairwise differences	6/19	0.32
6 significant pairwise differences	3/19	0.16
7 significant pairwise differences	1/19	0.05
