# Supplementary material for: Developmental milestones and cognitive trajectories in school-aged children with 16p11.2 deletion
Source: J Neurodev Disord. 2025 Jun 19;17:33. doi: 10.1186/s11689-025-09615-7 (PMC12178036; doi:10.1186/s11689-025-09615-7)
Supplement: Supplementary file 7 — Additional file 7: Supplementary Figure 3. Scatterplots FSIQ and early developmental milestones [file 11689_2025_9615_MOESM7_ESM.zip]

Archive with 2 entries (2 files):
- Verbesselt_Supplementary_Figure 3.pdf
- Verbesselt_Supplementary_Figure 3.tiff
