# Supplementary material for: Developmental milestones and cognitive trajectories in school-aged children with 16p11.2 deletion
Source: J Neurodev Disord. 2025 Jun 19;17:33. doi: 10.1186/s11689-025-09615-7 (PMC12178036; doi:10.1186/s11689-025-09615-7)
Supplement: Supplementary file 8 — Additional file 8: Supplementary Figure 4. Longitudinal cognitive trajectories in youngest comparison group of children with 16p11.2DS (n=11) [file 11689_2025_9615_MOESM8_ESM.zip]

Archive with 2 entries (2 files):
- Verbesselt_Supplementary_Figure 4.pdf
- Verbesselt_Supplementary_Figure 4.tiff
